# Supplementary material for: The association of polymorphisms in hormone metabolism pathway genes, menopausal hormone therapy, and breast cancer risk: a nested case-control study in the California Teachers Study cohort
Source: Breast Cancer Res. 2011 Apr 1;13(2):R37. doi: 10.1186/bcr2859 (PMC3219200; doi:10.1186/bcr2859)
Supplement: Additional file 3 — Supplementary Table S2. An excel document of Supplementary Table S2. [file bcr2859-S3.XLSX]

## Sheet: Sheet1
	Supplementary Table 3. Odds ratios (ORs) and 95% confidence intervals (CIs) for polymorphisms in hormone metabolism pathway genes associated with breast cancer risk
												Subgroup analyses					Subgroup analyses
							Overall (all subjects) analyses					(premenopausal women)					(postmenopausal women)
	SNP_name	Gene_name	Chromosome	Coordinate	Alleles	MAF*	OR	Lower_CI	Upper_CI	P		OR	Lower_CI	Upper_CI	P		OR	Lower_CI	Upper_CI	P
	rs5933863	ARSC	X	7280694	G:A	0.17	0.968	0.84	1.116	0.6523		0.715	0.536	0.954	0.0225		1.035	0.876	1.223	0.6873
	rs1131289	ARSC	X	7280996	G:A	0.292	1	0.889	1.124	0.9956		1.102	0.872	1.391	0.4161		0.985	0.858	1.132	0.8321
	rs6686779	HSD3B1	1	119834610	C:T	0.367	0.959	0.859	1.07	0.4551		1.002	0.807	1.245	0.9829		0.945	0.83	1.076	0.3931
	rs6428828	HSD3B1	1	119848009	A:T	0.363	0.955	0.856	1.065	0.4089		0.978	0.788	1.213	0.8365		0.948	0.833	1.079	0.4192
	rs6428830	HSD3B1	1	119856298	G:A	0.32	0.92	0.821	1.031	0.1498		0.954	0.762	1.195	0.6829		0.904	0.79	1.034	0.1399
	rs10802107	HSD3B1	1	119870455	C:A	0.23	0.992	0.871	1.129	0.9004		1.027	0.792	1.33	0.843		0.993	0.853	1.156	0.9254
	rs2275608	HSD3B2	1	119736584	T:C	0.058	1.073	0.857	1.342	0.5406		1.154	0.736	1.811	0.5327		1.06	0.813	1.383	0.665
	rs2005390	HSD3B2	1	119741904	G:T	0.394	0.96	0.862	1.068	0.452		1.088	0.882	1.343	0.4312		0.924	0.814	1.049	0.2232
	rs12141041	HSD3B2	1	119754299	C:T	0.486	1	0.9	1.112	0.997		1.115	0.905	1.374	0.3065		0.964	0.851	1.093	0.5681
	rs1856886	HSD3B2	1	119754731	A:T	0.058	1.064	0.849	1.334	0.5876		1.071	0.683	1.682	0.7643		1.079	0.826	1.409	0.5791
	rs1341018	HSD3B2	1	119755650	C:T	0.429	0.971	0.873	1.08	0.589		1.081	0.876	1.334	0.4684		0.933	0.823	1.059	0.2847
	rs4659174	HSD3B2	1	119757867	G:A	0.121	1.03	0.875	1.213	0.7195		1.095	0.788	1.523	0.5886		0.998	0.824	1.21	0.9877
	rs17023577	HSD3B2	1	119761537	G:T	0.08	0.97	0.796	1.182	0.7595		1.238	0.835	1.836	0.2886		0.891	0.704	1.129	0.3393
	rs947129	HSD3B2	1	119771140	T:C	0.342	0.911	0.811	1.022	0.1122		1.052	0.837	1.321	0.6644		0.87	0.758	0.997	0.0459
	rs10754396	HSD3B2	1	119776776	G:A	0.122	1.026	0.872	1.208	0.7556		1.128	0.815	1.56	0.4669		0.983	0.81	1.192	0.861
	rs7540738	HSD3B2	1	119779226	T:C	0.475	0.943	0.849	1.048	0.2793		1.054	0.857	1.297	0.618		0.902	0.795	1.022	0.1061
	rs163077	CYP1B1	2	38139109	C:T	0.263	1.008	0.892	1.141	0.8932		0.864	0.679	1.098	0.232		1.087	0.939	1.258	0.2642
	rs163078	CYP1B1	2	38140449	C:T	0.366	0.992	0.886	1.111	0.8892		0.901	0.724	1.122	0.3509		1.053	0.92	1.204	0.4561
	rs163086	CYP1B1	2	38146266	C:T	0.216	0.988	0.866	1.127	0.8597		1.168	0.891	1.53	0.2602		0.935	0.802	1.09	0.3881
	rs9341266	CYP1B1	2	38149498	G:A	0.045	0.962	0.737	1.256	0.7756		0.965	0.593	1.568	0.8847		1.017	0.736	1.406	0.9174
	rs1800440	CYP1B1	2	38151643	T:C	0.173	1.037	0.9	1.194	0.6152		0.902	0.684	1.191	0.4678		1.063	0.9	1.256	0.4724
	rs162561	CYP1B1	2	38152381	G:T	0.182	1.024	0.891	1.176	0.7431		0.904	0.685	1.195	0.4794		1.076	0.913	1.268	0.384
	rs162557	CYP1B1	2	38158955	G:A	0.244	0.996	0.877	1.13	0.9448		0.858	0.664	1.108	0.2391		1.056	0.91	1.225	0.4732
	rs162556	CYP1B1	2	38159958	A:G	0.468	1.022	0.918	1.138	0.687		0.852	0.693	1.047	0.1268		1.092	0.961	1.241	0.1778
	rs10175338	CYP1B1	2	38161147	G:T	0.282	0.974	0.867	1.095	0.6635		1.108	0.879	1.395	0.385		0.934	0.814	1.072	0.3291
	rs2447752	CYP1B1	2	38167227	A:T	0.211	0.961	0.841	1.1	0.5657		1.101	0.84	1.443	0.4843		0.925	0.79	1.081	0.3267
	rs17490770	CYP1B1	2	38169323	C:A	0.053	1.077	0.853	1.36	0.5314		0.954	0.569	1.598	0.8575		1.121	0.86	1.461	0.3991
	rs149253	CYP1B1	2	38171476	G:C	0.215	0.982	0.86	1.122	0.7936		1.115	0.852	1.458	0.4278		0.945	0.809	1.104	0.477
	rs149148	CYP1B1	2	38172144	A:G	0.488	1.002	0.902	1.114	0.9669		1.014	0.818	1.258	0.8963		1.005	0.889	1.137	0.9325
	rs162330	CYP1B1	2	38173000	A:C	0.487	0.997	0.896	1.108	0.9511		1.009	0.814	1.251	0.9344		1	0.884	1.132	0.9989
	rs162331	CYP1B1	2	38173098	T:C	0.487	0.992	0.892	1.103	0.8818		0.991	0.799	1.23	0.937		0.999	0.883	1.131	0.9909
	rs162550	CYP1B1	2	38173267	G:C	0.274	1.019	0.902	1.151	0.7649		0.903	0.708	1.153	0.4133		1.069	0.926	1.234	0.3606
	rs7563478	UGT1A8	2	234175185	A:G	0.065	0.903	0.723	1.128	0.3694		0.965	0.625	1.489	0.8714		0.909	0.699	1.181	0.475
	rs6713902	UGT1A8	2	234176603	C:A	0.18	0.89	0.774	1.025	0.1054		0.783	0.6	1.022	0.0717		0.948	0.802	1.121	0.5346
	rs4663754	UGT1A8	2	234178459	A:C	0.239	1.057	0.934	1.195	0.3791		1.1	0.861	1.406	0.4468		1.05	0.908	1.214	0.5095
	rs1551286	UGT1A8	2	234179894	C:T	0.065	0.908	0.726	1.134	0.3925		0.958	0.621	1.479	0.8471		0.917	0.706	1.191	0.5165
	rs4402757	UGT1A8	2	234181194	G:C	0.087	0.964	0.795	1.168	0.7082		0.847	0.58	1.235	0.3875		1.054	0.84	1.322	0.6516
	rs2741023	UGT1A8	2	234181453	G:A	0.376	0.981	0.879	1.096	0.7366		1.172	0.943	1.457	0.1528		0.922	0.81	1.05	0.2213
	rs2741029	UGT1A8	2	234194899	T:G	0.311	1.003	0.895	1.124	0.9598		1.194	0.956	1.493	0.1187		0.935	0.818	1.07	0.3275
	rs1597942	UGT1A8	2	234200589	C:T	0.017	0.7	0.443	1.106	0.1261		0.988	0.386	2.526	0.9793		0.677	0.396	1.155	0.1521
	rs1823803	UGT1A8	2	234203850	C:T	0.441	1.088	0.978	1.211	0.1219		0.991	0.803	1.222	0.9309		1.118	0.985	1.269	0.0835
	rs10929251	UGT1A8	2	234210968	A:G	0.159	0.878	0.757	1.019	0.0862		0.84	0.633	1.116	0.2292		0.893	0.749	1.066	0.2094
	rs10929252	UGT1A8	2	234211060	G:C	0.16	0.878	0.757	1.019	0.0862		0.855	0.644	1.136	0.2807		0.888	0.745	1.06	0.1888
	rs1817154	UGT1A8	2	234225330	A:C	0.204	1.051	0.922	1.198	0.4591		0.886	0.674	1.163	0.3835		1.092	0.938	1.271	0.2552
	rs2602373	UGT1A8	2	234226692	T:C	0.311	1.005	0.897	1.125	0.9327		1.197	0.958	1.496	0.1137		0.937	0.82	1.071	0.3418
	rs7608713	UGT1A8	2	234231790	G:A	0.248	0.895	0.789	1.014	0.0827		0.821	0.643	1.048	0.1132		0.94	0.811	1.09	0.4163
	rs10176426	UGT1A8	2	234244654	C:T	0.104	0.969	0.812	1.156	0.7237		0.888	0.626	1.259	0.5043		1.014	0.823	1.249	0.8972
	rs2602376	UGT1A8	2	234246790	C:T	0.302	1.058	0.944	1.185	0.3337		1.229	0.983	1.537	0.0707		0.995	0.871	1.138	0.9461
	rs2602377	UGT1A8	2	234246951	A:G	0.368	1.001	0.898	1.116	0.9846		0.961	0.773	1.195	0.7226		1.012	0.891	1.15	0.8491
	rs7577677	UGT1A8	2	234255355	C:A	0.392	1.039	0.932	1.158	0.4877		1.216	0.98	1.51	0.0759		0.985	0.867	1.119	0.8172
	rs13015720	UGT1A8	2	234265738	G:A	0.417	1.033	0.928	1.15	0.5514		1.109	0.895	1.375	0.3448		1.015	0.895	1.151	0.8153
	rs6751673	UGT1A8	2	234269642	G:A	0.305	0.97	0.864	1.09	0.6105		0.899	0.714	1.132	0.3657		1.009	0.881	1.156	0.894
	rs12988520	UGT1A8	2	234272133	C:A	0.439	0.959	0.863	1.065	0.4329		0.929	0.754	1.145	0.4926		0.97	0.857	1.099	0.6355
	rs4663327	UGT1A8	2	234282371	G:A	0.088	1.157	0.966	1.384	0.1132		1.044	0.724	1.506	0.818		1.196	0.97	1.475	0.0943
	rs6744284	UGT1A8	2	234290036	C:T	0.299	1.061	0.947	1.189	0.3042		1.115	0.896	1.389	0.3296		1.037	0.906	1.187	0.5993
	rs3806595	UGT1A8	2	234290457	T:A	0.079	1.189	0.984	1.437	0.073		1.161	0.786	1.713	0.4537		1.192	0.957	1.486	0.1174
	rs6755571	UGT1A8	2	234292275	C:A	0.062	0.917	0.73	1.152	0.4553		1.035	0.653	1.642	0.8828		0.919	0.705	1.199	0.5353
	rs2011404	UGT1A8	2	234292676	C:T	0.171	0.959	0.833	1.104	0.5597		0.928	0.693	1.242	0.6143		0.951	0.808	1.12	0.549
	rs12479208	UGT1A8	2	234295639	C:T	0.055	1.137	0.91	1.42	0.2599		1.072	0.687	1.672	0.7591		1.161	0.893	1.508	0.2652
	rs4663965	UGT1A8	2	234315343	T:C	0.443	1.075	0.968	1.195	0.1766		1.145	0.929	1.41	0.2037		1.062	0.937	1.202	0.3463
	rs12466997	UGT1A8	2	234321256	T:C	0.057	1.104	0.886	1.375	0.3762		1.127	0.727	1.745	0.5932		1.095	0.846	1.418	0.4909
	rs11568318	UGT1A8	2	234330237	C:A	0.065	0.883	0.706	1.104	0.2751		0.984	0.633	1.528	0.9427		0.891	0.684	1.16	0.391
	rs887829	UGT1A8	2	234333309	C:T	0.321	1.091	0.977	1.219	0.123		1.119	0.9	1.392	0.3125		1.078	0.946	1.229	0.2579
	rs28946889	UGT1A8	2	234336201	G:T	0.256	0.941	0.835	1.062	0.3248		0.952	0.746	1.215	0.6922		0.962	0.835	1.107	0.5855
	rs3771342	UGT1A8	2	234337402	G:T	0.12	1.004	0.856	1.178	0.9634		1.054	0.771	1.441	0.74		1.008	0.835	1.218	0.9309
	rs2302538	UGT1A8	2	234341152	T:C	0.134	0.986	0.845	1.151	0.8601		1.058	0.787	1.423	0.7077		0.992	0.825	1.194	0.9329
	rs4148328	UGT1A8	2	234342398	C:T	0.364	1.007	0.902	1.124	0.9056		1.035	0.831	1.29	0.7567		1.022	0.897	1.163	0.7462
	rs11888492	UGT1A8	2	234344713	C:G	0.115	0.958	0.811	1.131	0.6105		1.078	0.782	1.485	0.6465		0.924	0.758	1.126	0.4332
	rs8330	UGT1A8	2	234346384	C:G	0.241	0.979	0.864	1.109	0.7392		0.939	0.729	1.21	0.6283		0.97	0.838	1.122	0.6801
	rs6717546	UGT1A8	2	234346858	G:A	0.376	1.007	0.902	1.124	0.9042		1.025	0.823	1.277	0.823		0.989	0.869	1.124	0.8629
	rs6719561	UGT1A8	2	234348502	C:T	0.306	1.003	0.893	1.126	0.962		1.039	0.825	1.308	0.7442		1	0.872	1.146	0.9974
	rs4663972	UGT1A8	2	234348631	T:C	0.237	0.982	0.867	1.112	0.7712		0.936	0.73	1.2	0.6011		0.97	0.838	1.123	0.6876
	rs7586006	UGT1A8	2	234350266	T:G	0.137	1.034	0.888	1.204	0.6643		1.151	0.849	1.56	0.3657		1.011	0.846	1.208	0.9032
	rs10203853	UGT1A8	2	234352157	A:T	0.447	1.017	0.916	1.129	0.7562		1.078	0.878	1.325	0.472		1.01	0.893	1.143	0.8705
	rs12499679	SULT1E1	4	70737500	G:A	0.314	1.013	0.904	1.135	0.8234		1.113	0.893	1.389	0.3409		0.983	0.858	1.126	0.8062
	rs1910465	SULT1E1	4	70739131	G:A	0.309	1.008	0.898	1.131	0.8974		1.113	0.89	1.393	0.3469		0.979	0.853	1.123	0.7602
	rs1220725	SULT1E1	4	70740955	A:C	0.154	1.028	0.887	1.191	0.7164		0.974	0.729	1.302	0.8575		1.055	0.887	1.255	0.5447
	rs2331821	SULT1E1	4	70743050	C:T	0.314	1.014	0.905	1.137	0.807		1.116	0.894	1.392	0.3314		0.985	0.86	1.128	0.8264
	rs1238574	SULT1E1	4	70743612	T:C	0.049	1.112	0.874	1.415	0.3869		1.178	0.686	2.022	0.552		1.102	0.839	1.447	0.4862
	rs3775777	SULT1E1	4	70744099	A:G	0.298	1.013	0.903	1.137	0.8272		0.88	0.705	1.099	0.2609		1.06	0.924	1.217	0.4041
	rs1220703	SULT1E1	4	70746750	T:A	0.452	1.025	0.92	1.141	0.6539		0.884	0.718	1.089	0.2478		1.081	0.951	1.229	0.2315
	rs1220702	SULT1E1	4	70748109	G:C	0.131	0.991	0.846	1.161	0.9128		1.169	0.857	1.597	0.3244		0.94	0.78	1.133	0.5158
	rs4149535	SULT1E1	4	70748760	T:G	0.187	0.981	0.856	1.124	0.7806		0.867	0.668	1.125	0.282		1.022	0.868	1.203	0.7929
	rs11573763	SULT1E1	4	70753626	G:A	0.062	0.893	0.713	1.118	0.3242		0.861	0.541	1.372	0.5292		0.899	0.693	1.166	0.422
	rs10019305	SULT1E1	4	70754122	A:G	0.299	1.012	0.902	1.136	0.8363		0.874	0.7	1.091	0.2335		1.06	0.924	1.216	0.4068
	rs4149527	SULT1E1	4	70759585	G:T	0.276	1.027	0.911	1.157	0.667		0.86	0.683	1.081	0.1964		1.091	0.946	1.258	0.2296
	rs1881668	SULT1E1	4	70760045	C:G	0.288	1.009	0.898	1.134	0.8839		1.088	0.866	1.369	0.4689		0.995	0.866	1.142	0.9401
	rs4149525	SULT1E1	4	70760988	T:C	0.147	0.889	0.764	1.034	0.1256		1.031	0.764	1.391	0.8418		0.865	0.724	1.033	0.1102
	rs1590128	SULT1E1	4	70768648	A:G	0.289	1.044	0.93	1.173	0.4649		1.123	0.897	1.406	0.3102		1.014	0.882	1.164	0.8494
	rs13112570	SULT1E1	4	70775170	G:A	0.304	0.964	0.859	1.081	0.5267		0.96	0.761	1.21	0.7275		0.959	0.838	1.098	0.5486
	rs12506209	SULT1E1	4	70776654	C:T	0.373	1.006	0.901	1.122	0.9189		0.976	0.787	1.209	0.8227		1.024	0.9	1.166	0.7163
	rs6814541	SULT1E1	4	70777248	C:T	0.047	1.011	0.783	1.305	0.9341		1.226	0.777	1.935	0.3821		0.929	0.68	1.269	0.6431
	rs7657426	UGT2B7	4	69979598	C:T	0.31	1.061	0.946	1.19	0.3097		0.953	0.762	1.193	0.6766		1.1	0.961	1.26	0.1652
	rs12506592	UGT2B7	4	69991325	A:G	0.14	0.923	0.789	1.08	0.3188		0.99	0.736	1.332	0.9483		0.928	0.769	1.12	0.4371
	rs7668258	UGT2B7	4	69996667	T:C	0.462	1.015	0.912	1.129	0.7907		0.967	0.785	1.19	0.7496		1.047	0.923	1.187	0.4777
	rs10028494	UGT2B7	4	70005526	A:C	0.204	1.065	0.932	1.217	0.3553		1.127	0.864	1.469	0.3779		1.043	0.892	1.22	0.5969
	rs3924194	UGT2B7	4	70005681	C:G	0.142	0.94	0.807	1.096	0.4303		0.895	0.655	1.222	0.4855		0.973	0.814	1.164	0.7675
	rs2457221	HSD17B4	5	118789440	C:T	0.467	1.137	1.021	1.265	0.0188		1.198	0.973	1.474	0.0893		1.127	0.993	1.279	0.0636
	rs2455466	HSD17B4	5	118789924	G:A	0.329	0.937	0.836	1.051	0.2687		0.95	0.762	1.183	0.6437		0.908	0.792	1.041	0.1667
	rs32646	HSD17B4	5	118810629	T:C	0.401	1	0.898	1.113	0.9974		1.08	0.876	1.333	0.4706		0.962	0.847	1.093	0.5514
	rs10478424	HSD17B4	5	118816919	A:T	0.225	0.914	0.804	1.039	0.1702		0.774	0.594	1.008	0.0576		0.977	0.842	1.134	0.7588
	rs6897978	HSD17B4	5	118817237	A:G	0.206	0.88	0.77	1.006	0.0606		0.803	0.611	1.055	0.115		0.92	0.787	1.076	0.298
	rs11749784	HSD17B4	5	118820620	A:G	0.221	0.855	0.75	0.974	0.0188		0.745	0.568	0.977	0.0335		0.9	0.774	1.047	0.1732
	rs11748477	HSD17B4	5	118824040	A:G	0.076	0.889	0.724	1.092	0.2624		0.952	0.629	1.441	0.8163		0.895	0.704	1.138	0.3666
	rs25640	HSD17B4	5	118839432	G:A	0.474	0.897	0.806	0.998	0.0468		0.792	0.643	0.976	0.0287		0.924	0.814	1.049	0.2218
	rs2678070	HSD17B4	5	118840079	G:A	0.497	0.899	0.808	1.001	0.053		0.772	0.624	0.954	0.0165		0.939	0.827	1.066	0.3291
	rs463513	HSD17B4	5	118841215	G:A	0.497	0.903	0.811	1.006	0.0633		0.781	0.632	0.965	0.0218		0.941	0.829	1.068	0.3487
	rs7737181	HSD17B4	5	118847574	G:C	0.443	1.044	0.939	1.161	0.423		1.202	0.972	1.488	0.0901		1.01	0.893	1.144	0.8718
	rs12653702	HSD17B4	5	118852950	G:C	0.078	0.872	0.711	1.069	0.1867		0.991	0.665	1.478	0.9657		0.869	0.684	1.105	0.2529
	rs382719	HSD17B4	5	118860744	C:T	0.422	1.158	1.039	1.291	0.0081		1.318	1.062	1.637	0.0123		1.109	0.977	1.26	0.1101
	rs17453681	HSD17B4	5	118872179	C:G	0.14	0.888	0.758	1.039	0.1381		0.704	0.509	0.973	0.0333		0.954	0.794	1.146	0.6134
	rs10064000	HSD17B4	5	118886378	G:C	0.358	0.95	0.849	1.063	0.3744		0.902	0.725	1.122	0.354		0.96	0.839	1.097	0.5445
	rs491526	HSD17B4	5	118887557	T:A	0.043	1.323	1.033	1.695	0.0267		2.02	1.182	3.454	0.0102		1.147	0.858	1.533	0.3545
	rs3797368	HSD17B4	5	118887857	A:G	0.345	0.956	0.854	1.071	0.4409		0.897	0.719	1.118	0.3341		0.965	0.844	1.104	0.6035
	rs17145454	HSD17B4	5	118888837	T:C	0.079	0.867	0.707	1.062	0.1675		0.957	0.632	1.448	0.8336		0.858	0.678	1.087	0.2042
	rs11740179	HSD17B4	5	118889612	A:G	0.418	0.911	0.815	1.019	0.1031		0.884	0.714	1.094	0.2571		0.913	0.8	1.043	0.1819
	rs2636961	HSD17B4	5	118890870	T:C	0.423	1.151	1.033	1.282	0.0111		1.313	1.058	1.63	0.0134		1.101	0.97	1.251	0.1367
	rs442923	HSD17B4	5	118896492	C:G	0.138	0.964	0.826	1.125	0.6388		0.965	0.717	1.298	0.8124		0.959	0.798	1.153	0.6568
	rs3797371	HSD17B4	5	118897663	A:G	0.131	0.867	0.736	1.022	0.089		0.686	0.491	0.96	0.0277		0.936	0.773	1.133	0.4963
	rs3850201	HSD17B4	5	118903873	C:T	0.079	0.858	0.7	1.051	0.1383		0.953	0.63	1.443	0.8217		0.846	0.668	1.071	0.1654
	rs17388769	HSD17B4	5	118904980	C:T	0.146	1.212	1.043	1.407	0.0118		1.563	1.149	2.127	0.0045		1.122	0.943	1.335	0.196
	rs3822431	SRD5A1	5	6667764	T:C	0.322	1.089	0.972	1.219	0.1406		1.025	0.817	1.285	0.8327		1.111	0.973	1.269	0.1202
	rs3756425	SRD5A1	5	6668543	C:T	0.387	1.011	0.907	1.127	0.8436		0.891	0.715	1.11	0.3016		1.048	0.923	1.191	0.4694
	rs9313164	SRD5A1	5	6669277	A:G	0.299	1.115	0.993	1.251	0.0652		1.198	0.954	1.504	0.1203		1.073	0.937	1.23	0.3087
	rs6887702	SRD5A1	5	6670011	A:C	0.308	1.065	0.948	1.196	0.2897		0.993	0.787	1.254	0.956		1.091	0.952	1.251	0.2104
	rs4145103	SRD5A1	5	6670481	C:T	0.19	1.053	0.92	1.207	0.452		1.16	0.889	1.514	0.2735		1.024	0.872	1.202	0.7746
	rs10475339	SRD5A1	5	6671323	C:G	0.308	1.066	0.949	1.197	0.2834		0.993	0.787	1.253	0.9513		1.093	0.953	1.253	0.2023
	rs2288445	SRD5A1	5	6673092	C:T	0.395	0.948	0.849	1.058	0.3395		1.063	0.854	1.322	0.5856		0.912	0.802	1.038	0.1639
	rs12522757	SRD5A1	5	6673844	C:A	0.082	0.867	0.711	1.057	0.1574		0.678	0.451	1.021	0.063		0.918	0.729	1.156	0.4687
	rs6897386	SRD5A1	5	6674448	C:T	0.076	0.855	0.696	1.05	0.1355		0.565	0.361	0.884	0.0124		0.94	0.741	1.192	0.6093
	rs518673	SRD5A1	5	6682930	G:A	0.338	0.953	0.852	1.066	0.3994		0.886	0.708	1.11	0.2928		0.99	0.868	1.128	0.8771
	rs10076470	SRD5A1	5	6685875	G:A	0.382	0.972	0.871	1.085	0.6135		1.036	0.832	1.29	0.7497		0.949	0.834	1.081	0.4312
	rs508491	SRD5A1	5	6687861	T:A	0.12	1.021	0.867	1.203	0.8054		0.987	0.717	1.358	0.9344		1.081	0.891	1.312	0.4294
	rs1560149	SRD5A1	5	6688805	C:G	0.205	1.071	0.937	1.223	0.3144		1.275	0.979	1.659	0.0712		1.002	0.857	1.172	0.9785
	rs471604	SRD5A1	5	6689556	G:C	0.251	0.959	0.847	1.085	0.5066		0.817	0.636	1.051	0.1165		0.986	0.853	1.14	0.8472
	rs508415	SRD5A1	5	6690195	C:T	0.12	1.018	0.865	1.198	0.8277		0.975	0.71	1.337	0.8733		1.081	0.892	1.311	0.4251
	rs531241	SRD5A1	5	6690380	G:A	0.494	0.992	0.884	1.113	0.8892		0.954	0.756	1.203	0.6888		0.985	0.86	1.128	0.8224
	rs566202	SRD5A1	5	6691946	C:T	0.458	1.01	0.907	1.123	0.8592		1.001	0.809	1.238	0.993		0.994	0.876	1.127	0.9252
	rs6872996	SRD5A1	5	6720102	C:T	0.305	0.961	0.854	1.081	0.5058		0.941	0.741	1.194	0.6166		0.962	0.839	1.104	0.585
	rs824809	SRD5A1	5	6721087	G:A	0.107	1.041	0.876	1.237	0.6497		1.055	0.755	1.475	0.7536		1.084	0.884	1.329	0.4379
	rs39848	SRD5A1	5	6722762	T:C	0.425	0.986	0.884	1.099	0.8		0.97	0.78	1.207	0.7876		1.007	0.886	1.144	0.9165
	rs16877779	SRD5A1	5	6723649	G:A	0.093	1.035	0.862	1.244	0.7118		1.053	0.724	1.531	0.7877		1.032	0.832	1.281	0.7718
	rs39847	SRD5A1	5	6724959	A:G	0.32	0.991	0.882	1.112	0.8726		0.905	0.718	1.14	0.3975		0.995	0.868	1.14	0.9424
	rs30434	SRD5A1	5	6726322	C:T	0.39	1.013	0.908	1.131	0.8177		1.037	0.836	1.286	0.7428		1.02	0.895	1.162	0.7656
	rs1651071	SRD5A1	5	6729931	G:A	0.472	1.029	0.925	1.146	0.5978		1.076	0.871	1.33	0.4966		1.024	0.902	1.163	0.7171
	rs1691053	SRD5A1	5	6730165	T:C	0.092	1.103	0.919	1.324	0.2939		1.142	0.805	1.622	0.4566		1.152	0.926	1.433	0.2043
	rs2434525	SRD5A1	5	6730687	G:A	0.092	1.088	0.906	1.306	0.3658		1.126	0.796	1.594	0.5027		1.137	0.913	1.415	0.2505
	rs396458	CYP21A2	6	32113628	A:G	0.134	0.952	0.81	1.118	0.5452		0.927	0.662	1.298	0.6594		0.936	0.776	1.128	0.4873
	rs433061	CYP21A2	6	32122806	G:A	0.113	1.053	0.887	1.251	0.5528		0.955	0.679	1.344	0.7925		1.111	0.908	1.36	0.3074
	rs12333983	CYP3A4	7	99192050	T:A	0.104	1.102	0.929	1.308	0.2658		1.075	0.767	1.507	0.6732		1.139	0.931	1.395	0.2065
	rs2242480	CYP3A4	7	99199402	C:T	0.093	1.042	0.869	1.25	0.6576		0.997	0.692	1.434	0.9851		1.081	0.873	1.337	0.4754
	rs4646437	CYP3A4	7	99203019	G:A	0.108	1.007	0.849	1.195	0.9323		0.994	0.706	1.399	0.9729		1.016	0.832	1.241	0.8786
	rs17134592	AKR1C4	10	5250682	C:G	0.161	0.987	0.854	1.141	0.8643		0.855	0.647	1.13	0.2705		1.046	0.881	1.243	0.6068
	rs1819173	CYP2C9	10	96670255	T:C	0.431	1.045	0.937	1.165	0.4271		0.985	0.796	1.218	0.8857		1.078	0.947	1.227	0.2544
	rs7085745	CYP2C9	10	96672504	T:C	0.206	0.928	0.811	1.062	0.28		0.904	0.697	1.173	0.4482		0.939	0.8	1.103	0.4439
	rs2475377	CYP2C9	10	96680361	C:T	0.041	1.159	0.89	1.509	0.2739		1.089	0.669	1.77	0.7322		1.172	0.851	1.613	0.3304
	rs2253635	CYP2C9	10	96690527	T:C	0.375	1.013	0.908	1.131	0.8147		0.931	0.753	1.153	0.5136		1.047	0.917	1.194	0.4985
	rs4086116	CYP2C9	10	96697192	C:T	0.205	0.997	0.873	1.14	0.9704		1.045	0.799	1.367	0.7464		0.98	0.837	1.148	0.8049
	rs2860968	CYP2C9	10	96703571	T:C	0.142	1.053	0.903	1.228	0.5081		1.109	0.813	1.513	0.5142		1.038	0.867	1.244	0.6848
	rs9332197	CYP2C9	10	96730898	T:C	0.062	0.909	0.728	1.134	0.3978		0.796	0.504	1.257	0.3272		0.958	0.741	1.239	0.7434
	rs1057910	CYP2C9	10	96731043	A:C	0.062	0.889	0.71	1.114	0.3074		0.941	0.581	1.523	0.8034		0.866	0.666	1.126	0.2816
	rs1934967	CYP2C9	10	96731416	C:T	0.218	1.009	0.887	1.148	0.8941		0.949	0.731	1.231	0.6922		1.028	0.883	1.197	0.7194
	rs9332214	CYP2C9	10	96733098	T:C	0.063	0.837	0.667	1.051	0.1248		0.843	0.521	1.364	0.4864		0.822	0.631	1.072	0.1484
	rs2298037	CYP2C9	10	96736068	C:T	0.172	1.019	0.883	1.176	0.7955		1.204	0.897	1.618	0.2169		0.967	0.818	1.143	0.6957
	rs9332238	CYP2C9	10	96738482	G:A	0.205	0.99	0.866	1.132	0.884		1.041	0.796	1.361	0.7706		0.971	0.829	1.137	0.7138
	rs1057911	CYP2C9	10	96738727	A:T	0.061	0.871	0.694	1.095	0.2374		0.899	0.551	1.467	0.6696		0.853	0.654	1.113	0.2429
	rs1505	CYP2C9	10	96740749	G:C	0.381	0.999	0.894	1.115	0.981		1.114	0.894	1.387	0.3365		0.961	0.844	1.095	0.5503
	rs2185570	CYP2C9	10	96741260	T:C	0.143	1.044	0.895	1.217	0.5867		1.101	0.807	1.502	0.5451		1.026	0.856	1.229	0.7801
	rs12778431	CYP2C9	10	96746121	C:G	0.209	0.945	0.826	1.08	0.4063		0.918	0.706	1.192	0.519		0.959	0.818	1.124	0.6024
	rs10795241	HSD17B5/AKR1C3	10	5094290	T:C	0.285	1.061	0.944	1.193	0.3194		1.084	0.858	1.37	0.4968		1.05	0.915	1.205	0.4868
	rs10904408	HSD17B5/AKR1C3	10	5094485	T:G	0.107	0.976	0.819	1.164	0.79		0.998	0.699	1.424	0.9912		0.946	0.771	1.162	0.5998
	rs2211623	HSD17B5/AKR1C3	10	5095141	T:G	0.034	0.894	0.664	1.203	0.4588		1.27	0.748	2.156	0.3768		0.773	0.534	1.119	0.1722
	rs11815946	HSD17B5/AKR1C3	10	5098273	G:A	0.2	0.951	0.829	1.091	0.4739		0.972	0.738	1.28	0.8398		0.951	0.809	1.118	0.5464
	rs4881390	HSD17B5/AKR1C3	10	5098821	C:G	0.316	0.994	0.885	1.116	0.9186		0.911	0.719	1.153	0.4384		1.02	0.891	1.167	0.7764
	rs2105451	HSD17B5/AKR1C3	10	5099092	G:A	0.495	1.01	0.908	1.123	0.8581		1.032	0.829	1.285	0.7776		1.008	0.89	1.141	0.9036
	rs4881394	HSD17B5/AKR1C3	10	5103711	T:C	0.281	1.054	0.934	1.189	0.3952		1.014	0.796	1.292	0.9095		1.079	0.937	1.243	0.2928
	rs1937908	HSD17B5/AKR1C3	10	5104693	G:A	0.218	0.997	0.878	1.133	0.9658		1.09	0.845	1.407	0.5063		0.949	0.817	1.103	0.4968
	rs2105450	HSD17B5/AKR1C3	10	5105907	G:T	0.294	0.951	0.845	1.069	0.3975		0.888	0.703	1.121	0.3176		0.944	0.822	1.084	0.4155
	rs10752001	HSD17B5/AKR1C3	10	5108845	T:C	0.181	0.914	0.792	1.055	0.2185		0.757	0.571	1.004	0.0535		0.988	0.834	1.17	0.8857
	rs11252920	HSD17B5/AKR1C3	10	5109093	C:A	0.277	1.006	0.894	1.131	0.9233		1.027	0.818	1.289	0.8207		0.981	0.853	1.129	0.791
	rs7901781	HSD17B5/AKR1C3	10	5109544	T:C	0.188	0.935	0.815	1.073	0.3394		0.798	0.611	1.041	0.0967		1.004	0.852	1.183	0.9648
	rs7898263	HSD17B5/AKR1C3	10	5111206	C:T	0.183	0.948	0.825	1.089	0.4502		0.788	0.603	1.03	0.081		1.029	0.872	1.214	0.7391
	rs11597709	HSD17B5/AKR1C3	10	5112426	G:A	0.069	0.894	0.724	1.103	0.2959		0.765	0.502	1.168	0.2148		0.924	0.722	1.182	0.5308
	rs6601900	HSD17B5/AKR1C3	10	5113136	G:A	0.444	0.976	0.876	1.088	0.6636		0.936	0.756	1.159	0.5436		0.988	0.869	1.123	0.8522
	rs10795243	HSD17B5/AKR1C3	10	5113269	G:C	0.215	1.041	0.914	1.185	0.5494		0.962	0.746	1.241	0.7652		1.054	0.903	1.23	0.5039
	rs6601901	HSD17B5/AKR1C3	10	5113507	T:G	0.343	1.002	0.896	1.121	0.97		1.19	0.954	1.486	0.1234		0.957	0.838	1.092	0.512
	rs10904411	HSD17B5/AKR1C3	10	5114755	C:T	0.184	0.961	0.837	1.104	0.5738		0.815	0.625	1.062	0.1301		1.036	0.878	1.223	0.6731
	rs11252932	HSD17B5/AKR1C3	10	5121180	A:G	0.199	1.021	0.892	1.168	0.7627		1.153	0.88	1.511	0.3004		0.995	0.849	1.167	0.9539
	rs17134288	HSD17B5/AKR1C3	10	5122588	C:T	0.352	1.008	0.902	1.127	0.8881		1.176	0.946	1.463	0.1448		0.973	0.853	1.111	0.6885
	rs12529	HSD17B5/AKR1C3	10	5126651	C:G	0.405	0.994	0.892	1.107	0.9114		1.03	0.84	1.263	0.7745		0.957	0.841	1.089	0.5044
	rs1937843	HSD17B5/AKR1C3	10	5126915	A:G	0.351	1.016	0.909	1.136	0.7821		1.175	0.944	1.463	0.1488		0.986	0.864	1.125	0.8356
	rs17396032	HSD17B5/AKR1C3	10	5127846	A:G	0.069	1.068	0.867	1.315	0.5346		0.913	0.613	1.361	0.656		1.115	0.871	1.428	0.3862
	rs2801883	HSD17B5/AKR1C3	10	5129003	T:C	0.404	0.99	0.889	1.103	0.8621		1.012	0.826	1.241	0.905		0.958	0.842	1.091	0.5197
	rs12387	HSD17B5/AKR1C3	10	5129685	A:G	0.184	0.964	0.84	1.108	0.6084		0.821	0.63	1.071	0.1453		1.037	0.879	1.224	0.6646
	rs7076063	HSD17B5/AKR1C3	10	5130259	A:G	0.177	1.023	0.889	1.177	0.7559		0.94	0.715	1.237	0.659		1.032	0.874	1.218	0.7139
	rs10508293	HSD17B5/AKR1C3	10	5131137	A:G	0.177	1.027	0.892	1.181	0.7148		0.949	0.721	1.248	0.708		1.034	0.876	1.222	0.6914
	rs1937841	HSD17B5/AKR1C3	10	5131289	G:A	0.112	0.958	0.807	1.138	0.6276		0.769	0.548	1.081	0.1302		1.047	0.854	1.282	0.6612
	rs4881400	HSD17B5/AKR1C3	10	5134037	T:G	0.233	1.044	0.918	1.186	0.5135		0.932	0.729	1.192	0.5763		1.059	0.909	1.233	0.46
	rs3750566	HSD17B5/AKR1C3	10	5134523	A:G	0.169	1.042	0.903	1.202	0.576		1.006	0.76	1.332	0.966		1.032	0.871	1.223	0.7134
	rs11252943	HSD17B5/AKR1C3	10	5135606	T:A	0.234	0.971	0.857	1.101	0.6503		1.029	0.81	1.308	0.814		0.936	0.806	1.087	0.3882
	rs9888062	HSD17B5/AKR1C3	10	5137044	T:C	0.233	0.97	0.855	1.099	0.6294		1.032	0.812	1.312	0.7958		0.932	0.802	1.083	0.3603
	rs4242785	HSD17B5/AKR1C3	10	5139144	G:A	0.247	0.984	0.869	1.113	0.7939		0.824	0.651	1.044	0.1096		1.057	0.912	1.225	0.4635
	rs3209896	HSD17B5/AKR1C3	10	5139703	A:G	0.417	1.005	0.903	1.119	0.9203		0.843	0.684	1.038	0.1082		1.063	0.936	1.208	0.345
	rs7894034	HSD17B5/AKR1C3	10	5140352	G:T	0.068	1.007	0.817	1.242	0.9443		0.885	0.597	1.312	0.5432		1.079	0.838	1.39	0.5544
	rs7068685	HSD17B5/AKR1C3	10	5146664	A:G	0.228	0.963	0.847	1.094	0.5639		1.025	0.803	1.309	0.844		0.926	0.795	1.08	0.3267
	rs7088288	HSD17B5/AKR1C3	10	5147139	A:G	0.361	0.991	0.888	1.107	0.8786		0.836	0.673	1.039	0.1062		1.046	0.919	1.191	0.4975
	rs6601911	HSD17B5/AKR1C3	10	5151503	G:A	0.408	1.035	0.929	1.152	0.5342		1.155	0.937	1.425	0.1763		1.012	0.891	1.151	0.8511
	rs11045773	SLCO1B1 (SLC21A6)	12	21163569	A:G	0.216	0.827	0.724	0.944	0.005		0.937	0.724	1.213	0.6223		0.765	0.653	0.897	0.0009
	rs11045776	SLCO1B1 (SLC21A6)	12	21169459	A:G	0.256	0.865	0.763	0.98	0.0223		0.882	0.69	1.129	0.3192		0.847	0.73	0.981	0.0269
	rs11045777	SLCO1B1 (SLC21A6)	12	21170848	G:A	0.215	0.828	0.725	0.947	0.0057		0.943	0.727	1.224	0.6608		0.767	0.654	0.899	0.001
	rs852549	SLCO1B1 (SLC21A6)	12	21173156	G:T	0.061	0.954	0.764	1.192	0.6807		0.755	0.469	1.215	0.2466		1.019	0.789	1.317	0.8849
	rs4149013	SLCO1B1 (SLC21A6)	12	21173677	A:G	0.058	1.166	0.934	1.455	0.1749		0.776	0.5	1.204	0.2578		1.387	1.066	1.805	0.0148
	rs2010668	SLCO1B1 (SLC21A6)	12	21185560	G:T	0.061	0.955	0.764	1.193	0.6852		0.784	0.489	1.257	0.3126		1.009	0.78	1.305	0.9456
	rs2417955	SLCO1B1 (SLC21A6)	12	21187742	A:T	0.384	0.94	0.842	1.049	0.2688		0.834	0.668	1.041	0.1088		0.96	0.844	1.093	0.5407
	rs7489119	SLCO1B1 (SLC21A6)	12	21196565	C:A	0.043	1.129	0.877	1.454	0.3477		1.228	0.704	2.145	0.4694		1.13	0.847	1.509	0.4053
	rs16923519	SLCO1B1 (SLC21A6)	12	21202985	A:G	0.189	1.166	1.021	1.332	0.0231		0.915	0.696	1.202	0.5229		1.259	1.079	1.468	0.0035
	rs4149026	SLCO1B1 (SLC21A6)	12	21206682	A:C	0.324	0.991	0.883	1.112	0.8774		0.985	0.783	1.239	0.8955		0.983	0.858	1.126	0.8069
	rs976754	SLCO1B1 (SLC21A6)	12	21206789	A:G	0.069	1.266	1.034	1.549	0.0222		1.042	0.711	1.526	0.8347		1.402	1.101	1.787	0.0062
	rs4149034	SLCO1B1 (SLC21A6)	12	21209189	G:A	0.355	0.939	0.84	1.05	0.2723		0.93	0.751	1.153	0.5099		0.939	0.822	1.072	0.3509
	rs4149035	SLCO1B1 (SLC21A6)	12	21209532	C:T	0.401	0.935	0.838	1.043	0.2292		0.94	0.756	1.17	0.5802		0.925	0.814	1.052	0.2378
	rs7139376	SLCO1B1 (SLC21A6)	12	21212696	C:T	0.106	1.02	0.86	1.211	0.8173		1.022	0.721	1.449	0.903		1.028	0.841	1.256	0.7889
	rs11045813	SLCO1B1 (SLC21A6)	12	21213323	G:A	0.187	0.879	0.764	1.011	0.07		1.122	0.854	1.473	0.4095		0.793	0.672	0.937	0.0064
	rs17388851	SLCO1B1 (SLC21A6)	12	21214823	C:T	0.477	1.007	0.904	1.122	0.8993		1.137	0.917	1.409	0.2412		0.969	0.853	1.101	0.6319
	rs7136445	SLCO1B1 (SLC21A6)	12	21216015	A:G	0.378	0.981	0.878	1.095	0.7264		0.892	0.718	1.109	0.3038		1.002	0.88	1.141	0.9814
	rs4149040	SLCO1B1 (SLC21A6)	12	21219691	G:C	0.413	0.999	0.896	1.113	0.9809		0.884	0.715	1.092	0.2533		1.034	0.909	1.175	0.6107
	rs4149057	SLCO1B1 (SLC21A6)	12	21222866	C:T	0.363	1.141	1.023	1.274	0.0183		0.956	0.766	1.192	0.6872		1.221	1.074	1.389	0.0024
	rs2291076	SLCO1B1 (SLC21A6)	12	21223254	C:T	0.455	0.961	0.863	1.07	0.4664		1.001	0.812	1.233	0.996		0.948	0.836	1.076	0.4108
	rs2291077	SLCO1B1 (SLC21A6)	12	21223488	T:A	0.439	1.019	0.916	1.132	0.7319		0.97	0.789	1.193	0.7715		1.031	0.91	1.169	0.6314
	rs4149058	SLCO1B1 (SLC21A6)	12	21224481	A:G	0.219	1.15	1.016	1.302	0.027		0.936	0.732	1.196	0.5955		1.233	1.065	1.427	0.005
	rs11045825	SLCO1B1 (SLC21A6)	12	21225277	T:C	0.181	0.867	0.754	0.997	0.0449		1.085	0.829	1.42	0.5507		0.785	0.664	0.928	0.0046
	rs991262	SLCO1B1 (SLC21A6)	12	21225481	G:A	0.056	1.09	0.868	1.37	0.4588		0.829	0.522	1.319	0.4295		1.208	0.925	1.578	0.1658
	rs11045834	SLCO1B1 (SLC21A6)	12	21232363	C:T	0.305	0.941	0.839	1.056	0.3025		1.092	0.873	1.367	0.4405		0.905	0.789	1.038	0.1526
	rs12427008	SLCO1B1 (SLC21A6)	12	21249215	T:C	0.067	0.939	0.757	1.166	0.5705		0.793	0.487	1.291	0.3516		0.972	0.761	1.243	0.8231
	rs4149070	SLCO1B1 (SLC21A6)	12	21261150	C:G	0.092	1.203	1.005	1.441	0.0441		0.938	0.656	1.342	0.7274		1.311	1.058	1.625	0.0132
	rs4149081	SLCO1B1 (SLC21A6)	12	21269288	G:A	0.159	1.104	0.958	1.273	0.1728		1.017	0.766	1.35	0.9088		1.129	0.955	1.334	0.1558
	rs11045879	SLCO1B1 (SLC21A6)	12	21273886	T:C	0.159	1.113	0.965	1.283	0.14		1.016	0.765	1.351	0.9103		1.141	0.966	1.349	0.1211
	rs11045884	SLCO1B1 (SLC21A6)	12	21275649	G:C	0.209	0.861	0.752	0.986	0.0301		1.091	0.841	1.416	0.5123		0.781	0.664	0.918	0.0028
	rs10841767	SLCO1B1 (SLC21A6)	12	21277328	A:G	0.21	0.875	0.766	0.999	0.0479		1.072	0.831	1.382	0.5951		0.803	0.685	0.941	0.0068
	rs12829704	SLCO1B1 (SLC21A6)	12	21279888	G:A	0.204	0.914	0.8	1.045	0.1875		1.099	0.851	1.419	0.4709		0.846	0.721	0.993	0.0402
	rs11045889	SLCO1B1 (SLC21A6)	12	21280304	A:T	0.365	1.011	0.906	1.128	0.8442		1.091	0.881	1.352	0.4255		0.977	0.859	1.113	0.7303
	rs12578392	SLCO1B1 (SLC21A6)	12	21281237	T:C	0.425	1.028	0.925	1.143	0.6069		1.084	0.88	1.336	0.4484		1.004	0.885	1.138	0.9563
	rs12366582	SLCO1B1 (SLC21A6)	12	21282875	A:G	0.157	1.151	0.998	1.326	0.053		1.07	0.806	1.42	0.6415		1.171	0.991	1.383	0.0644
	rs12372157	SLCO1B1 (SLC21A6)	12	21284285	T:G	0.425	1.022	0.919	1.138	0.6843		1.088	0.882	1.342	0.4287		0.992	0.874	1.126	0.9006
	rs12372067	SLCO1B1 (SLC21A6)	12	21292800	C:A	0.423	1.035	0.931	1.15	0.5266		1.083	0.879	1.334	0.4545		1.01	0.891	1.145	0.8744
	rs12372111	SLCO1B1 (SLC21A6)	12	21292943	G:T	0.424	1.032	0.929	1.148	0.5561		1.082	0.879	1.333	0.4577		1.007	0.888	1.142	0.9125
	rs2277603	CYP11A	15	72409586	A:G	0.084	1.192	0.985	1.443	0.0711		0.979	0.654	1.464	0.9171		1.269	1.018	1.583	0.0342
	rs11635047	CYP11A	15	72414725	A:G	0.427	0.968	0.87	1.077	0.5481		0.862	0.7	1.062	0.1631		1.013	0.893	1.15	0.8362
	rs2279357	CYP11A	15	72417676	C:T	0.314	0.905	0.807	1.015	0.0882		0.834	0.666	1.046	0.1162		0.935	0.817	1.071	0.3319
	rs12916123	CYP11A	15	72426018	C:A	0.316	0.9	0.803	1.009	0.0721		0.828	0.661	1.039	0.103		0.93	0.813	1.065	0.294
	rs6495096	CYP11A	15	72427700	C:G	0.315	0.898	0.8	1.007	0.0648		0.831	0.663	1.042	0.1088		0.926	0.809	1.06	0.2628
	rs16968477	CYP11A	15	72449440	C:T	0.167	0.838	0.724	0.97	0.018		0.799	0.588	1.086	0.1521		0.859	0.725	1.017	0.0769
	rs9806234	CYP11A	15	72450086	A:G	0.278	0.954	0.847	1.074	0.4351		0.87	0.683	1.107	0.2568		0.989	0.86	1.137	0.8766
	rs8039957	CYP11A	15	72451904	G:A	0.151	0.992	0.855	1.151	0.9115		0.853	0.642	1.132	0.2712		1.055	0.883	1.26	0.5574
	rs12438594	CYP11A	15	72454245	G:A	0.179	0.85	0.737	0.979	0.0238		0.849	0.634	1.137	0.2719		0.86	0.73	1.014	0.0726
	rs3803463	CYP11A	15	72454562	G:A	0.066	1.25	1.014	1.541	0.0366		1.02	0.654	1.593	0.9297		1.284	1.008	1.634	0.0426
	rs4598865	CYP11A	15	72457877	G:T	0.177	0.85	0.738	0.98	0.0251		0.843	0.629	1.129	0.2524		0.866	0.734	1.021	0.0868
	rs7172632	CYP11A	15	72462711	T:G	0.067	0.995	0.804	1.231	0.96		0.664	0.419	1.052	0.0812		1.119	0.874	1.433	0.3719
	rs727479	CYP19A1	15	49321839	A:C	0.351	0.969	0.868	1.082	0.5732		0.936	0.753	1.164	0.5542		0.978	0.858	1.115	0.7387
	rs749292	CYP19A1	15	49346023	G:A	0.464	0.908	0.817	1.009	0.0741		1.02	0.83	1.254	0.849		0.88	0.775	0.998	0.0461
	rs2606345	CYP1A1;CYP1A2	15	72804229	A:C	0.348	0.917	0.821	1.025	0.1272		0.832	0.667	1.038	0.1027		0.949	0.832	1.081	0.4299
	rs4886605	CYP1A1;CYP1A2	15	72813041	C:T	0.164	0.957	0.829	1.105	0.5523		0.911	0.683	1.214	0.5239		0.961	0.812	1.139	0.6482
	rs2472297	CYP1A1;CYP1A2	15	72814933	C:T	0.225	1.039	0.916	1.178	0.5506		1.05	0.822	1.34	0.698		1.04	0.896	1.208	0.6021
	rs762551	CYP1A1;CYP1A2	15	72828970	A:C	0.296	0.936	0.833	1.052	0.2694		0.853	0.68	1.071	0.171		0.975	0.849	1.12	0.7178
	rs2470890	CYP1A1;CYP1A2	15	72834479	T:C	0.37	0.903	0.808	1.009	0.0719		0.822	0.661	1.021	0.0759		0.937	0.822	1.068	0.3311
	rs4404064	HSD17B2	16	80611000	A:G	0.075	1.091	0.894	1.333	0.3903		0.926	0.632	1.356	0.6915		1.129	0.89	1.432	0.3163
	rs4291899	HSD17B2	16	80622339	G:T	0.08	1.114	0.922	1.346	0.2648		1.248	0.846	1.84	0.2645		1.092	0.875	1.362	0.4374
	rs8059915	HSD17B2	16	80630245	G:C	0.389	1.082	0.97	1.207	0.1567		1.104	0.886	1.375	0.379		1.075	0.945	1.222	0.271
	rs11648233	HSD17B2	16	80632818	A:C	0.411	1.063	0.954	1.185	0.2694		1.151	0.926	1.43	0.2048		1.034	0.91	1.174	0.612
	rs4243229	HSD17B2	16	80643099	G:A	0.012	0.833	0.497	1.397	0.4884		0.939	0.39	2.26	0.8888		0.827	0.432	1.582	0.5654
	rs2966245	HSD17B2	16	80663800	A:G	0.41	1.095	0.983	1.22	0.0979		1.069	0.862	1.327	0.542		1.101	0.97	1.25	0.1357
	rs2042429	HSD17B2	16	80670972	T:C	0.448	1.11	0.998	1.236	0.0556		1.056	0.852	1.309	0.617		1.127	0.994	1.278	0.0622
	rs723012	HSD17B2	16	80676273	C:T	0.364	0.957	0.857	1.067	0.4279		0.915	0.733	1.142	0.4319		0.963	0.847	1.095	0.5658
	rs8191225	HSD17B2	16	80682500	T:C	0.057	1.063	0.848	1.332	0.5985		1.347	0.86	2.111	0.1936		0.98	0.749	1.283	0.8842
	rs2966249	HSD17B2	16	80683496	C:T	0.379	0.935	0.838	1.044	0.2343		0.872	0.698	1.089	0.227		0.96	0.844	1.092	0.5354
	rs9934209	HSD17B2	16	80684331	G:C	0.393	0.939	0.842	1.047	0.2561		0.889	0.714	1.106	0.2908		0.962	0.846	1.093	0.5487
	rs2955163	HSD17B2	16	80685698	G:C	0.049	0.873	0.679	1.123	0.2918		0.689	0.408	1.163	0.1627		0.987	0.738	1.319	0.9275
	rs1364285	HSD17B2	16	80685844	G:C	0.392	0.926	0.831	1.033	0.1691		0.861	0.692	1.072	0.1802		0.954	0.84	1.085	0.4745
	rs2955162	HSD17B2	16	80686278	C:T	0.275	0.935	0.828	1.057	0.2846		0.883	0.693	1.125	0.315		0.944	0.817	1.09	0.4312
	rs1424151	HSD17B2	16	80686853	A:G	0.038	0.893	0.673	1.184	0.4305		0.591	0.312	1.121	0.1074		1.031	0.751	1.416	0.8481
	rs8191248	HSD17B2	16	80689789	G:C	0.346	0.95	0.85	1.063	0.3727		0.923	0.738	1.155	0.4848		0.958	0.84	1.092	0.5214
	rs4889459	HSD17B2	16	80691579	T:C	0.496	1.022	0.92	1.136	0.6833		0.937	0.757	1.16	0.5514		1.068	0.944	1.21	0.2965
	rs10514524	HSD17B2	16	80692896	T:A	0.476	0.962	0.864	1.071	0.4779		1.068	0.864	1.321	0.5422		0.922	0.812	1.047	0.2092
	rs3887358	HSD17B2	16	80694067	T:C	0.105	1.103	0.93	1.308	0.2606		0.904	0.645	1.267	0.5583		1.226	1.002	1.499	0.0473
	rs1364283	HSD17B2	16	80694153	T:G	0.495	1.003	0.901	1.116	0.9589		0.866	0.699	1.073	0.189		1.056	0.931	1.199	0.3939
	rs11649253	HSD17B2	16	80694856	A:G	0.035	1.147	0.864	1.524	0.3435		1.316	0.766	2.262	0.3195		1.124	0.798	1.584	0.5037
	rs10514527	HSD17B2	16	80695143	A:C	0.371	0.968	0.868	1.08	0.5628		0.903	0.728	1.119	0.3494		0.982	0.864	1.117	0.7849
	rs11643002	HSD17B2	16	80695955	A:G	0.394	0.97	0.871	1.08	0.5737		0.871	0.705	1.078	0.2048		0.994	0.875	1.128	0.9207
	rs11150438	HSD17B2	16	80697388	C:A	0.082	1.012	0.828	1.236	0.9093		0.75	0.507	1.11	0.15		1.148	0.907	1.454	0.2513
	rs4788074	SULT1A1;SULT1A2	16	28501098	G:A	0.356	0.939	0.839	1.052	0.2807		1	0.796	1.257	0.9987		0.908	0.795	1.038	0.1564
	rs11401	SULT1A1;SULT1A2	16	28510492	A:G	0.18	1.008	0.877	1.16	0.9072		0.828	0.629	1.09	0.1778		1.085	0.919	1.281	0.3349
	rs2077031	SULT1A1;SULT1A2	16	28510669	T:A	0.356	0.935	0.835	1.047	0.2463		0.987	0.786	1.241	0.914		0.911	0.797	1.041	0.1704
	rs3743963	SULT1A1;SULT1A2	16	28512187	G:A	0.464	1.055	0.948	1.174	0.3244		1.122	0.905	1.39	0.2944		1.042	0.919	1.182	0.5221
	rs6839	SULT1A1;SULT1A2	16	28524629	T:C	0.334	0.936	0.831	1.055	0.281		1.007	0.791	1.283	0.9528		0.91	0.791	1.046	0.1853
	rs1968752	SULT1A1;SULT1A2	16	28539086	G:T	0.366	0.926	0.828	1.036	0.1798		0.988	0.788	1.239	0.9177		0.896	0.785	1.022	0.1028
	rs597255	HSD17B1	17	37958626	T:C	0.47	0.998	0.898	1.11	0.9764		1.183	0.955	1.465	0.1246		0.955	0.844	1.081	0.4655
	rs676387	HSD17B1	17	37959799	C:A	0.257	1.037	0.917	1.172	0.5631		0.748	0.581	0.962	0.0238		1.132	0.981	1.307	0.0898
	rs12602084	HSD17B1	17	37965295	C:T	0.418	0.97	0.872	1.08	0.5818		1.222	0.984	1.517	0.0703		0.906	0.798	1.027	0.123
	rs8141691	COMT	22	18289426	G:A	0.355	1.081	0.968	1.207	0.1659		1.146	0.924	1.423	0.2155		1.075	0.943	1.224	0.28
	rs1012157	COMT	22	18289977	G:A	0.229	0.963	0.848	1.094	0.5651		0.878	0.685	1.126	0.3047		0.969	0.832	1.127	0.6816
	rs7289747	COMT	22	18290716	A:C	0.061	1.183	0.953	1.468	0.1281		1.078	0.684	1.698	0.7471		1.237	0.962	1.589	0.0971
	rs9605030	COMT	22	18301137	C:T	0.136	1.032	0.884	1.206	0.6878		0.931	0.686	1.262	0.6437		1.087	0.904	1.308	0.3753
	rs6518591	COMT	22	18304021	A:G	0.194	1.047	0.916	1.197	0.5008		1.175	0.898	1.537	0.2398		0.991	0.847	1.16	0.9141
	rs737866	COMT	22	18310109	T:C	0.295	0.955	0.848	1.074	0.4411		0.855	0.676	1.082	0.1931		0.989	0.861	1.137	0.8804
	rs933271	COMT	22	18311407	T:C	0.271	1.074	0.955	1.207	0.2331		1.222	0.972	1.536	0.0857		1.007	0.876	1.157	0.9237
	rs1544325	COMT	22	18311668	G:A	0.433	0.979	0.88	1.089	0.6907		0.921	0.747	1.135	0.4382		1.016	0.896	1.153	0.8033
	rs7290221	COMT	22	18322680	G:C	0.471	1.039	0.934	1.156	0.4788		1.056	0.855	1.303	0.6139		1.054	0.929	1.196	0.4127
	rs740603	COMT	22	18325177	G:A	0.458	1.018	0.911	1.138	0.7548		1.053	0.844	1.313	0.6498		1.017	0.892	1.16	0.7986
	rs740601	COMT	22	18330763	T:G	0.401	0.996	0.892	1.111	0.939		0.97	0.782	1.203	0.7819		1.009	0.886	1.148	0.8954
	rs4646316	COMT	22	18332132	C:T	0.227	1.028	0.906	1.167	0.6656		1.209	0.935	1.562	0.1473		0.974	0.84	1.13	0.7317
	rs165774	COMT	22	18332561	G:A	0.335	0.93	0.83	1.041	0.2086		0.923	0.734	1.161	0.4947		0.927	0.812	1.058	0.2619
	rs174696	COMT	22	18333176	T:C	0.2	1.031	0.904	1.178	0.6466		1.001	0.761	1.317	0.9933		1.033	0.885	1.205	0.6788
	rs9332377	COMT	22	18335692	C:T	0.162	1.033	0.894	1.193	0.6613		0.946	0.716	1.251	0.6973		1.079	0.91	1.279	0.3832
	rs165728	COMT	22	18337023	T:C	0.044	1.157	0.897	1.493	0.26		0.705	0.418	1.188	0.1889		1.447	1.073	1.952	0.0156
	rs165849	COMT	22	18338669	A:G	0.304	1.083	0.967	1.213	0.1698		0.956	0.761	1.201	0.6977		1.138	0.996	1.3	0.0573
	rs887199	COMT	22	18341955	G:A	0.134	1.063	0.91	1.242	0.4416		0.99	0.714	1.374	0.9525		1.104	0.922	1.322	0.282
	rs2239395	COMT	22	18342203	T:G	0.049	0.946	0.737	1.215	0.6651		1.145	0.675	1.942	0.616		0.857	0.642	1.143	0.293
	rs1110478	COMT	22	18342769	T:C	0.113	1.075	0.91	1.27	0.3978		0.947	0.667	1.345	0.7618		1.129	0.931	1.371	0.2175
	*MAF: Minor allele frequency
